# Supplementary material for: Examples of sub-millimeter, 7T, T1-weighted EPI datasets acquired with the T123DEPI sequence
Source: Data Brief. 2018 Aug 16;20:415–8. doi: 10.1016/j.dib.2018.08.030 (PMC6116420; doi:10.1016/j.dib.2018.08.030)
Supplement: Supplementary file 2 — Supplementary material [file mmc2.zip]

Archive with 24 entries (24 files):
- FUNC07.nii
- FUNC07SPM.nii
- FUNC08.nii
- FUNC08SPM.nii
- MP2RAGE07.nii
- MP2RAGE08.nii
- T123DEPI07_2bl_INV1.nii
- T123DEPI07_2bl_INV1ph.nii
- T123DEPI07_2bl_INV2.nii
- T123DEPI07_2bl_INV2ph.nii
- T123DEPI07_2bl_T1M.nii
- T123DEPI07_2blM.nii
- T123DEPI07_4bl_INV1.nii
- T123DEPI07_4bl_INV1ph.nii
- T123DEPI07_4bl_INV2.nii
- T123DEPI07_4bl_INV2ph.nii
- T123DEPI07_4bl_T1M.nii
- T123DEPI07_4blM.nii
- T123DEPI08_INV1.nii
- T123DEPI08_INV1ph.nii
- T123DEPI08_INV2.nii
- T123DEPI08_INV2ph.nii
- T123DEPI08_T1M.nii
- T123DEPI08M.nii
